# Supplementary material for: Miniaturized Rapid Electrochemical Immunosensor Based on Screen Printed Carbon Electrodes for Mycobacterium tuberculosis Detection
Source: Biosensors (Basel). 2023 May 29;13(6):589. doi: 10.3390/bios13060589 (PMC10296126; doi:10.3390/bios13060589)
Supplement: Supplementary file 1 [file biosensors-13-00589-s001.zip]

Archive with 1 entries (1 files):
- biosensors-2376688-supplementary.pdf
